# Supplementary material for: Claudin-2 promotes colorectal cancer liver metastasis and is a biomarker of the replacement type growth pattern
Source: Commun Biol. 2021 Jun 2;4:657. doi: 10.1038/s42003-021-02189-9 (PMC8172859; doi:10.1038/s42003-021-02189-9)
Supplement: Supplementary file 3 — Supplementary Data 1 [file 42003_2021_2189_MOESM3_ESM.xlsx]

## Sheet: Fig. 1b
	Splenic Injection : HT-29
	Liver Metastasis Burden
	Parental	Cldn2KO	Cldn2KO Rescue
Mouse#1	7.37527	2.43716	3.49716
Mouse#2	20.7245	4.9755	47.4325
Mouse#3	37.1209	11.6851	68.1911
Mouse#4	50.915	12.5549	70.8983
Mouse#5	54.2292	15.3894	76.1134
Mouse#6	55.9018	20.8312	82.244
Mouse#7	56.5619	30.8092	84.3193
Mouse#8	67.4095	37.3656	85.9883
Mouse#9	76.2664	44.4002	86.0182

## Sheet: Fig. 1d
	Caecal Injection : HT-29				Caecal Injection : HT-29
	Primary Tumor Wet Weight				Liver Metastasis Burden
	Parental	Cldn2KO			Parental	Cldn2KO
Mouse#1	1.78	0.73		Mouse#1	27.9687	4.58752
Mouse#2	1.52	1.82		Mouse#2	7.33832	0.0396559
Mouse#3	0.83	1.57		Mouse#3	4.84222	0.00179395
Mouse#4	1.89	1.42		Mouse#4	22.6582	8.89451
Mouse#5	1.12	1.58		Mouse#5	29.7858	0.0381288
Mouse#6	0.86	0.74		Mouse#6	33.5548	2.16492
Mouse#7	0.56	0.66		Mouse#7	16.8865	0.0167427
Mouse#8	0.9			Mouse#8	3.36313	0.0658925
				Mouse#9	20.1233	1.46202
				Mouse#10	5.95881
				Mouse#11	11.2826
				Mouse#12	30.5132

## Sheet: Fig. 3a
	Claudin-4 (Weighted Score)		Claudin-8 (Weighted Score)		Claudin-5 (Weighted Score)		Claudin-2 (Weighted Score)
	DHGP	RHGP	DHGP	RHGP	DHGP	RHGP	DHGP	RHGP
patient#1	2	9	10	6	2	6	10	12
patient#2	4	6	12	6	3	8	3	8
patient#3	12	4	12	8	9	9	1.5	6
patient#4	9	9	12	8	9	9	6	6
patient#5	9	9	12	12	6	9	3	12
patient#6	9	6	6	6	3	9	4	6
patient#7	4	6	4	2	2	4	2	9
patient#8	6	6	6	3	6	8	2	12
patient#9		6		6	6	6	6	9
patient#10		12		2	4	4	4	9
patient#11		6		3		6		12
patient#12		6		2		6		4
patient#13		6		3		4		9
patient#14		9		2		3		9
patient#15		6		2		4		4
patient#16						2		6
patient#17								4

## Sheet: Fig. 3b
	Claudin-4 (Weighted Score)		Claudin-8 (Weighted Score)		Claudin-5 (Weighted Score)		Claudin-2 (Weighted Score)
	DHGP	RHGP	DHGP	RHGP	DHGP	RHGP	DHGP	RHGP
patient#1	12	12	6	3	3	8	6	12
patient#2	12	12	2	3	8	8	12	9
patient#3	12	8	2	2	6	8	6	6
patient#4	12	8	6	2	8	6	6	4
patient#5	12	12	2	3	8	8	4	8
patient#6	12	8	6	2	8	6	2	8
patient#7	8	12	3	2	8	8	12	9
patient#8	12	12	6	2	6	8	3	12
patient#9	12	8	8	3	6	8	12	12
patient#10	8	12	2	2	6	4	12	6
patient#11	12	12	3	2	4	3	9	8
patient#12	12	12	6	2	8	6	6	12
patient#13	12	8	3	2	6	4	6	3
patient#14	12	12	3	2	8	8	6	12
patient#15	12	12	2	6	2	12	12	4
patient#16	8	12	6	8	3	4	2	9
patient#17	8	12	3	2	4	8	8	4
patient#18	12	12	6	6	6	6	4	9
patient#19	9	12	2	3	8	8	6	12
patient#20	12	12	2	6	8	8	8	6
patient#21		12	2	2		6	12	6
patient#22		12	6	2		8	6	12
patient#23		8	6	3		4	6	12
patient#24		12	6	3		4	2	12
patient#25		12		2		4		12
patient#26		8		2		6		12
patient#27		12		3		8		8
patient#28		12		6		6		8
patient#29		8		3		6		12
patient#30				2				6
patient#31								12

## Sheet: Fig. 4c
	All HGPs - SQ Tumors
	Claudin-2/Tubulin (x100)
	DHGP	Mixed	RHGP
Mouse#1	0.6	89.49	39.47
Mouse#2	0.43	0.13	7.13
Mouse#3	2.47	12.01	43.09
Mouse#4	0.62	98.17	11.45
Mouse#5	0.92	70.7	40.17
Mouse#6	1	29.8	45.55
Mouse#7	2.07	5.25	370.15
Mouse#8	0.41	5.69	10.43
Mouse#9	0.55	4.29	25.97
Mouse#10			42.69
Mouse#11			8.69
Mouse#12			72.12
Mouse#13			17.07
Mouse#14			13.97
Mouse#15			552.55
Mouse#16			15.99
Mouse#17			7.11
Mouse#18			65.86

## Sheet: Fid. 4d
	All HGPs - SQ Tumors
	Claudin-2/Tubulin (x100)
	PDX9	PDX37	PDX8	PDX28
Mouse#1	89.49	98.17	29.8	5.69
Mouse#2	0.13	70.7	5.25	4.29
Mouse#3	12.01

## Sheet: Fig. 5
	Claudin-4 (Weighted Score)		Claudin-8 (Weighted Score)		Claudin-5 (Weighted Score)		Claudin-2 (Weighted Score)
	DHGP	RHGP	DHGP	RHGP	DHGP	RHGP	DHGP	RHGP
Mouse#1	2	0	3	3	8	8	3	8
Mouse#2	2	3	6	2	8	8	4	9
Mouse#3	0	2	9	6	2	6	4	6
Mouse#4	2	2	12	8	8	8	3	6
Mouse#5	2	2	8	3	6	8	2	9
Mouse#6	2	3	2	3	6	8	6	6
Mouse#7	2	4	3	3	8	8	4	12
Mouse#8	2	6	6	3	3	8	6	12
Mouse#9	2	3	6	2	2	6	2	3
Mouse#10	2	3	6	3	2	3	4	8
Mouse#11	2	0	6	6	8	4	6	8
Mouse#12	6	3	9	3	4	8	9	12
Mouse#13	3	3	3	6	4	6	6	12
Mouse#14	2	3	2	3	8	12	6	12
Mouse#15	2	2	6	4	2	2	4	8
Mouse#16	0	6	8	8		3	6	12

## Sheet: Fig. S2b
	Splenic Injection : SW403
	Liver Metastasis Burden
	Control	Cldn2OE
Mouse#1	0.109197	5.75841
Mouse#2	0.141484	11.0736
Mouse#3	0.968935	21.8033
Mouse#4	1.15283	31.777
Mouse#5	11.6008	39.1718
Mouse#6	18.4289	48.4967
Mouse#7	35.7864	58.6308
Mouse#8	53.1984	72.3006

## Sheet: Fig. S3c
	Splenic Injection : HT-29
	Liver Metastasis Burden
	Parental	Cldn2KO	Cldn2KO Rescue
Mouse#1	7.37527	2.43716	3.49716
Mouse#2	20.7245	4.9755	47.4325
Mouse#3	37.1209	11.6851	68.1911
Mouse#4	50.915	12.5549	70.8983
Mouse#5	54.2292	15.3894	76.1134
Mouse#6	55.9018	20.8312	82.244
Mouse#7	56.5619	30.8092	84.3193
Mouse#8	67.4095	37.3656	85.9883
Mouse#9	76.2664	44.4002	86.0182

## Sheet: Fig. S3e
	Caecal Injection : HT-29						Caecal Injection : HT-29
	Primary Tumor Wet Weight						Liver Metastasis Burden
	Parental	Cldn2KO	Cldn2KO:rescue Claudin-2 (HA-WT)	Cldn2KO:rescue Claudin-2 (HA-DPDZ)			Parental	Cldn2KO	Cldn2KO:rescue Claudin-2 (HA-WT)	Cldn2KO:rescue Claudin-2 (HA-DPDZ)
Mouse#1	0.56	0.74	0.54	1		Mouse#1	16.8865	2.16492	27.4774	0.133663
Mouse#2	0.9	0.66	0.87	0.6		Mouse#2	3.36313	0.0167427	7.39753	1.53461
Mouse#3	0.76	0.49	0.56	0.49		Mouse#3	20.1233	0.0658925	9.13873	0.846977
Mouse#4	0.83	0.73	0.69	0.38		Mouse#4	5.95881	1.46202	27.5245	1.59215
Mouse#5	0.82		0.73	1.03		Mouse#5	11.2826		16.8407	5.34637
Mouse#6	0.81

[truncated: 6 more sheets: Fig. S4a, Fig. S5a, Fig. S5c, Fig. S6a, Fig. S9b, Fig. S9c]
